# Supplementary material for: Sociodemographic Factors Influencing the Use of eHealth in People with Chronic Diseases
Source: Int J Environ Res Public Health. 2019 Feb 21;16(4):645. doi: 10.3390/ijerph16040645 (PMC6406337; doi:10.3390/ijerph16040645)
Supplement: Supplementary file 1 [file ijerph-16-00645-s001.zip]

Archive with 4 entries (4 files):
- Suppl.Mat. Quality assessment MMAT.docx
- Suppl.Mat.-Extraction form.xlsx
- Supplemental Material-combin.search.terms.docx
- Suppl. file - Sociodemographic factors influencing the use of eHealth and suggested interventions..docx
