# Supplementary material for: Sociodemographic Factors Influencing the Use of eHealth in People with Chronic Diseases
Source: Int J Environ Res Public Health. 2019 Feb 21;16(4):645. doi: 10.3390/ijerph16040645 (PMC6406337; doi:10.3390/ijerph16040645)
Supplement: Supplementary file 1 [file ijerph-16-00645-s001.zip › Suppl.Mat.-Extraction form.xlsx]

## Sheet: Feuil1
Supplemental Material: Extraction Form
Reviewer
General information of the article
Title of article
Author
Publication year
Journal
Country
Study type
Quality asssessment MMAT		Responses
		yes	no	can't tell	Comment
Screening questions (for all types)	Are there clear qualitative and quantitative research questions (or objectives*), or a clear mixed methods question (or objective*)?
	Do the collected data allow to address the research question (objective)? E.g., consider whether the follow-up period is long enough for the outcome to occur (for longitudinal studies or study components).
1. Qualitative	1.1. Is the qualitative approach appropriate to answer the research question?
	1.2. Are the qualitative data collection methods adequate to address the research question?
	1.3. Are the findings adequately derived from the data?
	1.4. Is the interpretation of results sufficiently substantiated by data?
	1.5. Is there coherence between qualitative data sources, collection, analysis and interpretation?
2. Quantitative randomized controlled (trials)	2.1. Is randomization appropriately performed?
	2.2. Are the groups comparable at baseline?
	2.3. Are there complete outcome data?
	2.4. Are outcome assessors blinded to the intervention provided?
	2.5 Did the participants adhere to the assigned intervention?
3. Quantitative nonrandomized	3.1. Are the participants representative of the target population?
	3.2. Are measurements appropriate regarding both the outcome and intervention (or exposure)?
	3.3. Are there complete outcome data?
	3.4. Are the confounders accounted for in the design and analysis?
	3.5. During the study period, is the intervention administered (or exposure occurred) as intended?
4. Quantitative Descriptive	4.1. Is the sampling strategy relevant to address the quantitative research question ?
	4.2. Is the sample representative of the target population?
	4.3. Are measurements appropriate ?
	4.4. Is the risk of nonresponse bias low?
	4.5. Is the statistical analysis appropriate to answer the research question?
5. Mixed methods	5.1. Is there an adequate rationale for using a mixed methods design to address the research question?
	5.2. Are the different components of the study effectively integrated to answer the research question?
	5.3. Are the outputs of the integration of qualitative and quantitative components adequately interpreted?
	5.4. Are divergences and inconsistencies between quantitative and qualitative results adequately addressed?
	5.5. Do the different components of the study adhere to the quality criteria of each tradition of the methods involved?
Data extraction
Purpose of the study
Main outcome(s) of the study
Target population
Technology used
What was the setting? (eq. Hospital, etc.)
Research question 1: Sociodemographic factors that influence the use of eHealth
Research question 2: Suggestions/Interventions to overcome these factors when using eHealth (not available in all articles!)
Comments
